# Supplementary material for: Heritability and Genetic Parameters for Semen Traits in Australian Sheep
Source: Animals (Basel). 2022 Oct 26;12(21):2946. doi: 10.3390/ani12212946 (PMC9658395; doi:10.3390/ani12212946)
Supplement: Supplementary file 1 [file animals-12-02946-s001.zip]

Archive with 1 entries (1 files):
- animals-1918124-supplementary.pdf
